# Supplementary material for: Meta-Analyses of Splicing and Expression Quantitative Trait Loci Identified Susceptibility Genes of Glioma
Source: Front Genet. 2021 Apr 15;12:609657. doi: 10.3389/fgene.2021.609657 (PMC8081720; doi:10.3389/fgene.2021.609657)
Supplement: Supplementary Figure 1 — Overall study schema. Workflow showing the analyses and results of individual datasets, meta-analysis and colocalization. [file Data_Sheet_1.zip]

Archive with 13 entries (13 files):
- 609657 Supplementary Material/Figure 1.PDF
- 609657 Supplementary Material/Figure 2.PDF
- 609657 Supplementary Material/Figure 3.PDF
- 609657 Supplementary Material/Figure 4.PDF
- 609657 Supplementary Material/Table 1.PDF
- 609657 Supplementary Material/Table 2.PDF
- 609657 Supplementary Material/Table 3.XLSX
- 609657 Supplementary Material/Table 4.XLSX
- 609657 Supplementary Material/Table 5.XLSX
- 609657 Supplementary Material/Table 6.XLSX
- 609657 Supplementary Material/Table 7.PDF
- 609657 Supplementary Material/Table 8.PDF
- 609657 Supplementary Material/Table 9.XLSX
