# Supplementary material for: Meta-Analyses of Splicing and Expression Quantitative Trait Loci Identified Susceptibility Genes of Glioma
Source: Front Genet. 2021 Apr 15;12:609657. doi: 10.3389/fgene.2021.609657 (PMC8081720; doi:10.3389/fgene.2021.609657)
Supplement: Supplementary Figure 1 — Overall study schema. Workflow showing the analyses and results of individual datasets, meta-analysis and colocalization. [file Data_Sheet_1.zip › 609657 Supplementary Material/Table 3.XLSX]

## Sheet: eQTL_CMC_GTEx
Supplementary Table 3: Shared eQTLs between CMC and GTEx. Details of the regulatory SNPs and genes tested and results of shared significant target genes, regulatory SNPs and eQTLs between CMC and GTEx at FDR Q < 0.05 per individual loci.
Glioma subtypes	Loci	GWAS SNP	# of regulatory SNPs tested	# of target genes tested	Shared between CMC and GTEx
					Significant target genes common between CMC and GTEx	# of significant eQTLs shared between CMC and GTEx (FDR Q < 0.05)	# of regulatory SNPs common between CMC and GTEx (FDR Q < 0.05)
GBM	1p31.3	rs12752552	148	36	JAK1	43	43
	5p15.33	rs10069690	52	68	0	0	1
	7p11.2	rs723527	243	50	0	0	2
	7p11.2	rs75061358	243	45	0	0	0
	9p21.3	rs634537	178	56	CDKN2B, CDKN2B-AS1	273	170
	11q14.1	rs11233250	89	38	RP11-179A16.1, RP11-179A16.2	162	89
	16p13.3	rs2562152	88	91	IL9RP3, WASIR2	9	78
	16q12.1	rs10852606	302	61	HEATR3	194	244
	17p13.1	rs78378222	19	157	0	0	7
	20q13.33	rs2297440	400	90	0	0	45
	22q13.1	rs2235573	221	106	MICALL1, PICK1, SLC16A8, BAIAP2L2	381	210
NONGBM	1q32.1	rs4252707	184	67	0	0	0
	1q44	rs12076373	269	37	0	0	0
	2q33.3	rs7572263	70	55	0	0	0
	3p14.1	rs11706832	75	19	SLC25A26	42	57
	8q24.21	rs55705857	193	30	0	0	0
	10q24.33	rs11598018	126	58	OBFC1, RP11-541N10.3	83	123
	10q25.2	rs11599775	51	23	0	0	0
	11q21	rs7107785	84	31	0	0	0
	11q23.2	rs648044	61	43	HTR3B	0	44
	11q23.3	rs12803321	625	99	IFT46, AP002954.6	339	520
	12q21.2	rs1275600	93	42	0	0	0
	14q12	rs10131032	8	15	0	0	0
	15q24.2	rs77633900	224	72	SCAPER, RP11-797A18.4	26	130
	16p13.3	rs3751667	296	170	LMF1, RP11-161M6.2	307	279
Total (25 loci)			4342	1559	22	1859	2042
