# Supplementary material for: Meta-Analyses of Splicing and Expression Quantitative Trait Loci Identified Susceptibility Genes of Glioma
Source: Front Genet. 2021 Apr 15;12:609657. doi: 10.3389/fgene.2021.609657 (PMC8081720; doi:10.3389/fgene.2021.609657)
Supplement: Supplementary Figure 1 — Overall study schema. Workflow showing the analyses and results of individual datasets, meta-analysis and colocalization. [file Data_Sheet_1.zip › 609657 Supplementary Material/Table 4.XLSX]

## Sheet: sQTL_CMC_GTEx
Supplementary Table 4: Shared sQTLs between CMC and GTEx. Details of the regulatory SNPs, genes tested and results of shared significant target genes, regulatory SNPs and eQTLs between CMC and GTEx at FDR Q < 0.05 per individual loci.
Glioma subtype	Loci	GWAS SNP	# of regulatory SNPs tested	# of spliced target genes tested	# of spliced intron cluster regions tested	Shared between CMC and GTEx
						Significant spliced target genes common between CMC and GTEx	# of sQTLs common between CMC and GTEx (FDR Q < 0.05)	# of regulatory SNPs common between CMC and GTEx (FDR Q < 0.05)
GBM	1p31.3	rs12752552	148	10	77	0	0	0
	5p15.33	rs10069690	52	22	301	SLC12A7	0	1
	7p11.2	rs723527	243	13	99	SEC61G	5	3
	7p11.2	rs75061358	243	7	60	SEC61G	5	3
	9p21.3	rs634537	178	7	47	0	0	0
	11q14.1	rs11233250	89	9	85	0	0	0
	16p13.3	rs2562152	88	40	584	PDIA2, RHOT2	0	73
	16q12.1	rs10852606	302	11	165	HEATR3, ADCY7	70	127
	17p13.1	rs78378222	19	70	729	KIAA0753	0	12
	20q13.33	rs2297440	400	40	633	RTEL1-TNFRSF6B	823	325
	22q13.1	rs2235573	221	47	462	GCAT, BAIAP2L2, PLA2G6	278	190
NONGBM	1q32.1	rs4252707	184	22	294	PLEKHA6	0	0
	1q44	rs12076373	269	9	159	CEP170, AKT3	69	254
	2q33.3	rs7572263	70	10	156	C2orf80	56	50
	3p14.1	rs11706832	75	4	43	SLC25A26	44	48
	8q24.21	rs55705857	193	2	36	0	0	0
	10q24.33	rs11598018	126	22	298	0	0	59
	10q25.2	rs11599775	51	7	110	0	0	0
	11q21	rs7107785	84	10	106	0	0	26
	11q23.2	rs648044	61	11	160	0	0	0
	11q23.3	rs12803321	625	36	387	TMEM25, PHLDB1, IFT46, DDX6	1346	461
	12q21.2	rs1275600	93	10	115	0	0	0
	14q12	rs10131032	8	3	23	0	0	0
	15q24.2	rs77633900	224	20	208	ETFA	157	55
	16p13.3	rs3751667	296	76	989	LMF1, RP11-161M6.2, BAIAP3	1288	294
Total (25 loci)			4342	518	6326	25	4141	1981
