# Supplementary material for: Meta-Analyses of Splicing and Expression Quantitative Trait Loci Identified Susceptibility Genes of Glioma
Source: Front Genet. 2021 Apr 15;12:609657. doi: 10.3389/fgene.2021.609657 (PMC8081720; doi:10.3389/fgene.2021.609657)
Supplement: Supplementary Figure 1 — Overall study schema. Workflow showing the analyses and results of individual datasets, meta-analysis and colocalization. [file Data_Sheet_1.zip › 609657 Supplementary Material/Table 5.XLSX]

## Sheet: Sheet1
Supplementary Table 5: Top eQTL meta-analysis results. Details of the top 5 eQTL meta-analysis results for each target gene of all the tested loci. Significant SMR associated eQTLs are highlighted in yellow. Summary statistics of individual dataset (CMC and GTEx) and meta-analysis are reported.
Loci	GWAS SNP	Regulatory SNP	LD of Reg SNP with GWAS SNP	Target Gene	CMC		GTEx		Meta-Analysis				Yellow highlight: eQTLs meta-analyses results that were significant in SMR analyses.
					β (SE)	P value	β (SE)	P value	β (SE)	P value	FDR Q value
1p31.3	rs12752552	rs2780816	0.45	JAK1	-0.05 (0.01)	1.67e-05	-0.05 (0.02)	0.00216	-0.05 (0.01)	1.79e-07	4.34e-06
1p31.3	rs12752552	rs2780821	0.43	JAK1	-0.05 (0.01)	3.79e-05	-0.06 (0.02)	0.00165	-0.05 (0.01)	3.26e-07	4.34e-06
1p31.3	rs12752552	rs2780895	0.43	JAK1	-0.05 (0.01)	4.35e-05	-0.06 (0.02)	0.00165	-0.05 (0.01)	3.78e-07	4.34e-06
1p31.3	rs12752552	rs2230588	0.43	JAK1	-0.05 (0.01)	4.35e-05	-0.06 (0.02)	0.00165	-0.05 (0.01)	3.78e-07	4.34e-06
1p31.3	rs12752552	rs10708049	0.43	JAK1	-0.05 (0.01)	4.35e-05	-0.06 (0.02)	0.00165	-0.05 (0.01)	3.78e-07	4.34e-06
1p31.3	rs12752552	rs1926310	0.41	RAVER2	-0.05 (0.01)	0.000159	-0.01 (0.03)	0.612	-0.04 (0.01)	0.000492	0.0216
1p31.3	rs12752552	rs2780816	0.45	RAVER2	-0.05 (0.01)	0.000371	-0.02 (0.03)	0.563	-0.04 (0.01)	0.00088	0.0216
1p31.3	rs12752552	rs2780902	0.43	RAVER2	-0.05 (0.01)	0.000742	-0.02 (0.03)	0.523	-0.04 (0.01)	0.00147	0.0216
1p31.3	rs12752552	rs2780885	0.43	RAVER2	-0.05 (0.01)	0.000742	-0.02 (0.03)	0.523	-0.04 (0.01)	0.00147	0.0216
1p31.3	rs12752552	rs310227	0.43	RAVER2	-0.05 (0.01)	0.000756	-0.02 (0.03)	0.523	-0.04 (0.01)	0.0015	0.0216
1q32.1	rs4252707	rs11811826	0.73	RP11-576D8.4	-0.09 (0.04)	0.0337	-0.08 (0.02)	0.00213	-0.08 (0.02)	0.000286	0.0235
1q32.1	rs4252707	rs140571405	0.72	RP11-576D8.4	-0.09 (0.04)	0.0357	-0.08 (0.02)	0.00213	-0.08 (0.02)	0.000301	0.0235
1q32.1	rs4252707	rs9729959	0.71	RP11-576D8.4	-0.08 (0.04)	0.0516	-0.08 (0.02)	0.00201	-0.08 (0.02)	0.000381	0.0235
1q32.1	rs4252707	rs16854023	0.92	RP11-576D8.4	-0.07 (0.04)	0.113	-0.08 (0.03)	0.00381	-0.08 (0.02)	0.00143	0.0285
1q32.1	rs4252707	rs6689629	0.98	RP11-576D8.4	-0.08 (0.04)	0.0749	-0.07 (0.03)	0.00572	-0.07 (0.02)	0.00147	0.0285
1q44	rs12076373	rs116364534	0.28	RP11-261C10.7	-0.2 (0.07)	0.00447	-0.38 (0.09)	2.74e-05	-0.27 (0.05)	1.99e-06	0.000536
1q44	rs12076373	rs114920270	0.3	RP11-261C10.7	-0.17 (0.07)	0.013	-0.38 (0.09)	2.74e-05	-0.25 (0.05)	8.48e-06	0.000699
1q44	rs12076373	rs12139868	0.3	RP11-261C10.7	-0.16 (0.07)	0.0155	-0.38 (0.09)	2.74e-05	-0.24 (0.05)	1.14e-05	0.000699
1q44	rs12076373	rs144872229	0.3	RP11-261C10.7	-0.17 (0.07)	0.0137	-0.38 (0.09)	4.21e-05	-0.25 (0.05)	1.27e-05	0.000699
1q44	rs12076373	rs115754292	0.3	RP11-261C10.7	-0.16 (0.06)	0.0154	-0.38 (0.09)	2.74e-05	-0.24 (0.05)	1.3e-05	0.000699
2q33.3	rs7572263	rs11447127	0.66	C2orf80	0.13 (0.03)	2.72e-07	0.05 (0.04)	0.27	0.11 (0.02)	8.84e-07	6.89e-06
2q33.3	rs7572263	rs11883992	0.66	C2orf80	0.13 (0.03)	2.94e-07	0.05 (0.04)	0.27	0.11 (0.02)	9.62e-07	6.89e-06
2q33.3	rs7572263	rs10932246	0.96	C2orf80	-0.12 (0.02)	1.67e-07	-0.03 (0.03)	0.351	-0.1 (0.02)	1.22e-06	6.89e-06
2q33.3	rs7572263	rs10497896	0.67	C2orf80	0.13 (0.03)	2.98e-07	0.04 (0.04)	0.32	0.11 (0.02)	1.23e-06	6.89e-06
2q33.3	rs7572263	rs6704765	0.66	C2orf80	0.13 (0.03)	2.8e-07	0.04 (0.04)	0.346	0.11 (0.02)	1.41e-06	6.89e-06
3p14.1	rs11706832	rs142192811	0.32	SLC25A26	0.15 (0.02)	6.97e-11	0.19 (0.03)	1.21e-11	0.17 (0.02)	7.64e-23	5.73e-21
3p14.1	rs11706832	rs3932361	0.4	SLC25A26	0.14 (0.02)	9.17e-10	0.19 (0.03)	3.51e-09	0.16 (0.02)	2.36e-18	8.85e-17
3p14.1	rs11706832	rs813636	0.23	SLC25A26	-0.13 (0.02)	3.96e-11	-0.16 (0.03)	3.41e-07	-0.14 (0.02)	1.01e-17	2.28e-16
3p14.1	rs11706832	rs707010	0.22	SLC25A26	-0.13 (0.02)	6.13e-12	-0.14 (0.03)	4.45e-06	-0.14 (0.02)	1.22e-17	2.28e-16
3p14.1	rs11706832	rs782724	0.24	SLC25A26	-0.12 (0.02)	1.13e-10	-0.16 (0.03)	4.99e-07	-0.13 (0.02)	5.71e-17	6.88e-16
3p14.1	rs11706832	rs900171	0.31	SUCLG2	0.06 (0.02)	0.00449	0.07 (0.03)	0.0249	0.06 (0.02)	0.000491	0.0125
3p14.1	rs11706832	rs2242284	0.32	SUCLG2	0.06 (0.02)	0.00516	0.07 (0.03)	0.0249	0.06 (0.02)	0.000562	0.0125
3p14.1	rs11706832	rs900172	0.32	SUCLG2	0.06 (0.02)	0.00575	0.07 (0.03)	0.0249	0.06 (0.02)	0.000625	0.0125
3p14.1	rs11706832	rs2242285	0.33	SUCLG2	0.06 (0.02)	0.00617	0.07 (0.03)	0.0249	0.06 (0.02)	0.000668	0.0125
3p14.1	rs11706832	rs3054003	0.3	SUCLG2	0.06 (0.02)	0.00514	0.06 (0.03)	0.0622	0.06 (0.02)	0.00125	0.0188
5p15.33	rs10069690	rs7712562	0.23	TERT	-0.19 (0.05)	0.000661	-0.11 (0.05)	0.033	-0.15 (0.04)	0.000168	0.00662
5p15.33	rs10069690	rs7710703	0.14	TERT	-0.16 (0.06)	0.00511	-0.13 (0.06)	0.0242	-0.15 (0.04)	0.000577	0.00662
5p15.33	rs10069690	rs72709458	0.64	TERT	0.14 (0.05)	0.00483	0.11 (0.05)	0.0243	0.12 (0.03)	0.000577	0.00662
5p15.33	rs10069690	rs12332579	0.06	TERT	-0.1 (0.05)	0.0427	-0.14 (0.05)	0.003	-0.12 (0.03)	0.000581	0.00662
5p15.33	rs10069690	rs7449190	0.23	TERT	-0.18 (0.05)	0.00145	-0.1 (0.05)	0.0613	-0.13 (0.04)	0.000651	0.00662
7p11.2	rs723527	rs80013346	0.05	EGFR	-0.28 (0.06)	3.69e-06	-0.21 (0.08)	0.0122	-0.26 (0.05)	2.55e-07	6.19e-05
7p11.2	rs723527	rs74504435	0.09	EGFR	-0.25 (0.06)	2.75e-05	-0.21 (0.08)	0.0068	-0.23 (0.05)	1e-06	0.000107
7p11.2	rs723527	rs6979446	0.09	EGFR	-0.27 (0.06)	2.68e-05	-0.21 (0.08)	0.0109	-0.25 (0.05)	1.72e-06	0.000107
7p11.2	rs723527	rs77126132	0.1	EGFR	-0.23 (0.06)	4.98e-05	-0.21 (0.08)	0.0068	-0.23 (0.05)	1.77e-06	0.000107
7p11.2	rs723527	rs151057105	0.09	EGFR	-0.24 (0.06)	3.33e-05	-0.19 (0.08)	0.0147	-0.22 (0.05)	2.8e-06	0.000136
7p11.2	rs75061358	rs80013346	0.87	EGFR	-0.28 (0.06)	3.69e-06	-0.21 (0.08)	0.0122	-0.26 (0.05)	2.55e-07	6.19e-05
7p11.2	rs75061358	rs74504435	0.78	EGFR	-0.25 (0.06)	2.75e-05	-0.21 (0.08)	0.0068	-0.23 (0.05)	1e-06	0.000107
7p11.2	rs75061358	rs6979446	0.86	EGFR	-0.27 (0.06)	2.68e-05	-0.21 (0.08)	0.0109	-0.25 (0.05)	1.72e-06	0.000107
7p11.2	rs75061358	rs77126132	0.77	EGFR	-0.23 (0.06)	4.98e-05	-0.21 (0.08)	0.0068	-0.23 (0.05)	1.77e-06	0.000107
7p11.2	rs75061358	rs151057105	0.78	EGFR	-0.24 (0.06)	3.33e-05	-0.19 (0.08)	0.0147	-0.22 (0.05)	2.8e-06	0.000136
8q24.21	rs55705857	rs62525580	0.12	AC011652.2	0.002 (0.0005)	0.00121	0.001 (0.0006)	0.0322	0.001 (0.0004)	0.000197	0.038
9p21.3	rs634537	rs10120688	0.64	CDKN2B	0.14 (0.03)	1.4e-05	0.12 (0.04)	0.00126	0.13 (0.02)	9.26e-08	5.93e-06
9p21.3	rs634537	rs2518723	0.53	CDKN2B	-0.13 (0.03)	8.11e-05	-0.12 (0.03)	0.000575	-0.12 (0.02)	2.36e-07	5.93e-06
9p21.3	rs634537	rs504318	0.59	CDKN2B	-0.13 (0.03)	3.19e-05	-0.11 (0.04)	0.00166	-0.12 (0.02)	2.83e-07	5.93e-06
9p21.3	rs634537	rs10757263	0.61	CDKN2B	0.11 (0.03)	0.000191	0.13 (0.03)	0.000288	0.12 (0.02)	2.98e-07	5.93e-06
9p21.3	rs634537	rs34360807	0.64	CDKN2B	0.13 (0.03)	2.16e-05	0.11 (0.04)	0.00258	0.12 (0.02)	3.1e-07	5.93e-06
9p21.3	rs634537	rs2106120	0.62	CDKN2B-AS1	0.14 (0.03)	1.13e-05	0.09 (0.02)	0.000186	0.11 (0.02)	2.23e-08	8.59e-07
9p21.3	rs634537	rs7044859	0.62	CDKN2B-AS1	0.14 (0.03)	1.17e-05	0.09 (0.02)	0.000186	0.11 (0.02)	2.3e-08	8.59e-07
9p21.3	rs634537	rs10811640	0.61	CDKN2B-AS1	0.14 (0.03)	1.19e-05	0.09 (0.02)	0.000186	0.11 (0.02)	2.33e-08	8.59e-07
9p21.3	rs634537	rs10115049	0.67	CDKN2B-AS1	0.15 (0.03)	5.06e-06	0.09 (0.02)	0.000436	0.11 (0.02)	3.67e-08	8.59e-07
9p21.3	rs634537	rs10811643	0.62	CDKN2B-AS1	0.14 (0.03)	1.52e-05	0.09 (0.02)	0.000267	0.11 (0.02)	4.47e-08	8.59e-07
9p21.3	rs634537	rs1333036	0.67	IFNA8	-0.05 (0.03)	0.124	-0.04 (0.01)	0.00284	-0.04 (0.01)	0.00119	0.0187
9p21.3	rs634537	rs2151280	0.67	IFNA8	-0.06 (0.04)	0.107	-0.04 (0.01)	0.00349	-0.04 (0.01)	0.00137	0.0187
9p21.3	rs634537	rs1591136	0.67	IFNA8	-0.05 (0.03)	0.138	-0.04 (0.01)	0.00347	-0.04 (0.01)	0.00158	0.0187
9p21.3	rs634537	rs10965212	0.66	IFNA8	-0.05 (0.03)	0.139	-0.04 (0.01)	0.00349	-0.04 (0.01)	0.00159	0.0187
9p21.3	rs634537	rs1360590	0.67	IFNA8	-0.05 (0.03)	0.194	-0.04 (0.01)	0.00292	-0.04 (0.01)	0.00165	0.0187
9p21.3	rs634537	rs1333040	0.22	IFNNP1	0.06 (0.03)	0.0877	0.02 (0.01)	0.000165	0.02 (0.01)	0.000117	0.0208
9p21.3	rs634537	rs67226702	0.12	RP11-344A7.1	-0.01 (0.01)	0.714	0.01 (0.003)	9.05e-06	0.01 (0.003)	3.69e-05	0.00657
9p21.3	rs634537	rs2518723	0.53	RP11-408N14.1	-0.11 (0.03)	0.00154	-0.02 (0.01)	0.0113	-0.03 (0.01)	0.00223	0.0167
9p21.3	rs634537	rs10757264	0.52	RP11-408N14.1	0.11 (0.03)	0.00134	0.02 (0.01)	0.0146	0.03 (0.01)	0.00237	0.0167
9p21.3	rs634537	rs496892	0.6	RP11-408N14.1	-0.11 (0.03)	0.00132	-0.02 (0.01)	0.018	-0.03 (0.01)	0.00291	0.0167
9p21.3	rs634537	rs643319	0.59	RP11-408N14.1	-0.11 (0.03)	0.00105	-0.02 (0.01)	0.0195	-0.03 (0.01)	0.00297	0.0167
9p21.3	rs634537	rs504318	0.59	RP11-408N14.1	-0.11 (0.03)	0.00147	-0.02 (0.01)	0.018	-0.03 (0.01)	0.00302	0.0167
10q24.33	rs11598018	rs11191841	0.97	OBFC1	0.05 (0.01)	0.000895	0.08 (0.02)	0.00141	0.06 (0.01)	1.16e-05	8.87e-05
10q24.33	rs11598018	rs145188477	0.98	OBFC1	-0.05 (0.01)	0.00024	-0.06 (0.02)	0.0122	-0.06 (0.01)	1.5e-05	8.87e-05
10q24.33	rs11598018	rs11191843	1	OBFC1	0.05 (0.01)	0.000234	0.06 (0.02)	0.0132	0.06 (0.01)	1.57e-05	8.87e-05
10q24.33	rs11598018	rs10883940	1	OBFC1	0.05 (0.01)	0.00024	0.06 (0.02)	0.0132	0.06 (0.01)	1.61e-05	8.87e-05
10q24.33	rs11598018	rs11191847	1	OBFC1	0.05 (0.01)	0.00024	0.06 (0.02)	0.0132	0.06 (0.01)	1.61e-05	8.87e-05
10q24.33	rs11598018	rs3752946	0.78	RNU6-372P	0.07 (0.04)	0.0502	0.09 (0.03)	0.000338	0.09 (0.02)	6.64e-05	0.00837
10q24.33	rs11598018	rs10748858	0.58	RNU6-372P	-0.05 (0.04)	0.153	-0.07 (0.02)	0.00759	-0.06 (0.02)	0.00374	0.0222
10q24.33	rs11598018	rs2295786	0.5	RNU6-372P	-0.06 (0.04)	0.12	-0.07 (0.03)	0.00985	-0.06 (0.02)	0.00378	0.0222
10q24.33	rs11598018	rs11191829	0.5	RNU6-372P	-0.06 (0.04)	0.137	-0.07 (0.03)	0.00912	-0.07 (0.02)	0.00402	0.0222
10q24.33	rs11598018	rs2073338	0.52	RNU6-372P	-0.06 (0.04)	0.12	-0.07 (0.03)	0.0118	-0.06 (0.02)	0.00448	0.0222
10q24.33	rs11598018	rs145188477	0.98	RP11-541N10.3	-0.08 (0.03)	0.00413	-0.1 (0.02)	1.35e-05	-0.09 (0.02)	2.35e-07	1.97e-06
10q24.33	rs11598018	rs11191865	1	RP11-541N10.3	0.07 (0.03)	0.00536	0.1 (0.02)	1.53e-05	0.09 (0.02)	3.49e-07	1.97e-06
10q24.33	rs11598018	rs10883948	1	RP11-541N10.3	0.07 (0.03)	0.00543	0.1 (0.02)	1.56e-05	0.09 (0.02)	3.57e-07	1.97e-06
10q24.33	rs11598018	rs12765878	0.99	RP11-541N10.3	0.07 (0.03)	0.00533	0.1 (0.02)	1.6e-05	0.09 (0.02)	3.62e-07	1.97e-06
10q24.33	rs11598018	rs11598018	1	RP11-541N10.3	0.07 (0.03)	0.00543	0.1 (0.02)	1.6e-05	0.09 (0.02)	3.7e-07	1.97e-06
11q14.1	rs11233250	rs510621	0.23	FAM181B	0.08 (0.03)	0.00573	0.06 (0.04)	0.11	0.08 (0.02)	0.00244	0.032
11q14.1	rs11233250	rs476550	0.23	FAM181B	0.08 (0.03)	0.00744	0.06 (0.04)	0.103	0.08 (0.02)	0.00288	0.032
11q14.1	rs11233250	rs1693263	0.23	FAM181B	0.08 (0.03)	0.00718	0.06 (0.04)	0.11	0.08 (0.02)	0.00297	0.032
11q14.1	rs11233250	rs507877	0.23	FAM181B	0.08 (0.03)	0.00744	0.06 (0.04)	0.109	0.07 (0.02)	0.00302	0.032
11q14.1	rs11233250	rs484089	0.23	FAM181B	0.08 (0.03)	0.00744	0.06 (0.04)	0.11	0.08 (0.02)	0.00305	0.032
11q14.1	rs11233250	rs17144197	0.58	RP11-179A16.1	1.03 (0.04)	1.01e-60	0.43 (0.04)	1.38e-19	0.7 (0.03)	7.67e-125	6.83e-123
11q14.1	rs11233250	rs2888789	0.6	RP11-179A16.1	1.03 (0.04)	1.39e-60	0.43 (0.04)	1.38e-19	0.7 (0.03)	2.02e-124	8.98e-123
11q14.1	rs11233250	rs78000356	0.6	RP11-179A16.1	1.03 (0.04)	1.08e-60	0.43 (0.04)	2.57e-19	0.7 (0.03)	5.14e-124	1.24e-122
11q14.1	rs11233250	rs55862501	0.6	RP11-179A16.1	1.03 (0.04)	8.23e-61	0.43 (0.04)	4.72e-19	0.7 (0.03)	5.56e-124	1.24e-122
11q14.1	rs11233250	rs57630229	0.61	RP11-179A16.1	1.05 (0.04)	1.25e-60	0.43 (0.04)	1.38e-19	0.7 (0.03)	1.03e-123	1.53e-122
11q14.1	rs11233250	rs55862501	0.6	RP11-179A16.2	0.57 (0.05)	2.16e-25	0.05 (0.01)	0.000271	0.09 (0.01)	1.99e-11	6.11e-10
11q14.1	rs11233250	rs78000356	0.6	RP11-179A16.2	0.57 (0.05)	2.02e-25	0.05 (0.01)	0.000289	0.09 (0.01)	2.74e-11	6.11e-10
11q14.1	rs11233250	rs2888789	0.6	RP11-179A16.2	0.57 (0.05)	2.02e-25	0.05 (0.01)	0.000393	0.09 (0.01)	4.64e-11	6.11e-10
11q14.1	rs11233250	rs17144197	0.58	RP11-179A16.2	0.57 (0.05)	2.53e-25	0.05 (0.01)	0.000393	0.09 (0.01)	5.01e-11	6.11e-10
11q14.1	rs11233250	rs59068249	0.61	RP11-179A16.2	0.58 (0.05)	1.91e-25	0.05 (0.01)	0.000393	0.09 (0.01)	6.23e-11	6.11e-10
11q14.1	rs11233250	rs11233264	0.44	RP11-727A23.10	0.09 (0.03)	0.00776	0.04 (0.03)	0.13	0.06 (0.02)	0.00666	0.0317
11q14.1	rs11233250	rs17144103	0.44	RP11-727A23.10	0.09 (0.03)	0.00809	0.04 (0.03)	0.13	0.06 (0.02)	0.00682	0.0317
11q14.1	rs11233250	rs11233265	0.44	RP11-727A23.10	0.09 (0.03)	0.00809	0.04 (0.03)	0.13	0.06 (0.02)	0.00682	0.0317
11q14.1	rs11233250	rs11233267	0.44	RP11-727A23.10	0.09 (0.03)	0.00809	0.04 (0.03)	0.13	0.06 (0.02)	0.00682	0.0317
11q14.1	rs11233250	rs11233268	0.44	RP11-727A23.10	0.09 (0.03)	0.00809	0.04 (0.03)	0.13	0.06 (0.02)	0.00682	0.0317
11q21	rs7107785	rs7110427	0.21	MAML2	-0.07 (0.02)	0.000218	-0.004 (0.03)	0.913	-0.06 (0.02)	0.00154	0.0335
11q21	rs7107785	rs11021381	0.21	MAML2	-0.07 (0.02)	0.00036	-0.004 (0.04)	0.916	-0.06 (0.02)	0.00237	0.0335
11q21	rs7107785	rs11021388	0.2	MAML2	-0.07 (0.02)	0.000382	-0.004 (0.03)	0.913	-0.06 (0.02)	0.00249	0.0335
11q21	rs7107785	rs652127	0.21	MAML2	-0.07 (0.02)	0.000512	-0.004 (0.03)	0.913	-0.05 (0.02)	0.00304	0.0335
11q21	rs7107785	rs113005239	0.21	MAML2	-0.07 (0.02)	0.000847	-0.004 (0.04)	0.905	-0.05 (0.02)	0.0042	0.0335
11q21	rs7107785	rs10765782	0.99	RP11-360K13.1	-0.09 (0.03)	0.012	-0.06 (0.02)	0.00845	-0.06 (0.02)	0.000596	0.0184
11q21	rs7107785	rs7107785	1	RP11-360K13.1	-0.09 (0.04)	0.0122	-0.06 (0.02)	0.00845	-0.06 (0.02)	0.000606	0.0184
11q21	rs7107785	rs662766	0.99	RP11-360K13.1	-0.09 (0.04)	0.0137	-0.06 (0.02)	0.00845	-0.06 (0.02)	0.000655	0.0184
11q21	rs7107785	rs648086	0.99	RP11-360K13.1	-0.09 (0.04)	0.0138	-0.05 (0.02)	0.0149	-0.06 (0.02)	0.00121	0.0211
11q21	rs7107785	rs568477	0.99	RP11-360K13.1	-0.09 (0.04)	0.0145	-0.05 (0.02)	0.0149	-0.06 (0.02)	0.00125	0.0211
11q23.2	rs648044	rs631135	0.36	ZBTB16	0.05 (0.02)	0.00676	0.03 (0.06)	0.643	0.05 (0.02)	0.00932	0.0365
11q23.2	rs648044	rs676331	0.33	ZBTB16	0.05 (0.02)	0.0107	0.05 (0.05)	0.394	0.05 (0.02)	0.0101	0.0365
11q23.2	rs648044	rs56750687	0.33	ZBTB16	0.05 (0.02)	0.0123	0.05 (0.05)	0.356	0.05 (0.02)	0.0107	0.0365
11q23.2	rs648044	rs112381618	0.33	ZBTB16	0.05 (0.02)	0.0116	0.05 (0.05)	0.394	0.05 (0.02)	0.0108	0.0365
11q23.2	rs648044	rs60542657	0.33	ZBTB16	0.05 (0.02)	0.0116	0.05 (0.05)	0.394	0.05 (0.02)	0.0108	0.0365
11q23.3	rs12803321	rs527475	0.22	AP002954.4	-0.1 (0.03)	0.000497	-0.11 (0.04)	0.00279	-0.1 (0.02)	7.19e-06	0.000475
11q23.3	rs12803321	rs11216942	0.22	AP002954.4	-0.1 (0.03)	0.000499	-0.09 (0.03)	0.00577	-0.1 (0.02)	1.46e-05	0.000475
11q23.3	rs12803321	rs7106421	0.22	AP002954.4	-0.1 (0.03)	0.00032	-0.09 (0.03)	0.0101	-0.1 (0.02)	1.68e-05	0.000475
11q23.3	rs12803321	rs508640	0.22	AP002954.4	-0.1 (0.03)	0.000208	-0.08 (0.03)	0.0197	-0.09 (0.02)	2.28e-05	0.000475
11q23.3	rs12803321	rs558781	0.22	AP002954.4	-0.1 (0.03)	0.000218	-0.08 (0.03)	0.0197	-0.09 (0.02)	2.38e-05	0.000475
11q23.3	rs12803321	rs625513	0.21	AP002954.6	0.18 (0.04)	2.64e-06	0.44 (0.03)	8e-32	0.35 (0.02)	1.76e-58	1.11e-55
11q23.3	rs12803321	rs644867	0.22	AP002954.6	0.19 (0.04)	1.22e-06	0.44 (0.03)	1.02e-31	0.36 (0.02)	1.51e-57	1.7e-55
11q23.3	rs12803321	rs478296	0.22	AP002954.6	0.19 (0.04)	1.42e-06	0.44 (0.03)	1.02e-31	0.36 (0.02)	1.82e-57	1.7e-55
11q23.3	rs12803321	rs493834	0.22	AP002954.6	0.19 (0.04)	1.45e-06	0.44 (0.03)	1.02e-31	0.36 (0.02)	2.09e-57	1.7e-55
11q23.3	rs12803321	rs644498	0.22	AP002954.6	0.19 (0.04)	1.45e-06	0.44 (0.03)	1.02e-31	0.36 (0.02)	2.09e-57	1.7e-55
11q23.3	rs12803321	rs573905	0.52	BCL9L	-0.08 (0.02)	1.69e-05	-0.01 (0.03)	0.63	-0.06 (0.02)	0.000202	0.0152
11q23.3	rs12803321	rs11216949	0.2	BCL9L	-0.08 (0.02)	0.000321	-0.04 (0.03)	0.209	-0.07 (0.02)	0.0004	0.0152
11q23.3	rs12803321	rs511451	0.21	BCL9L	-0.08 (0.02)	0.000297	-0.04 (0.03)	0.234	-0.07 (0.02)	0.000433	0.0152
11q23.3	rs12803321	rs658040	0.2	BCL9L	-0.08 (0.02)	0.000343	-0.03 (0.03)	0.3	-0.06 (0.02)	0.000679	0.0152
11q23.3	rs12803321	rs373642148	0.42	BCL9L	0.08 (0.02)	0.000341	0.03 (0.03)	0.355	0.06 (0.02)	0.000716	0.0152
11q23.3	rs12803321	rs59108310	0.22	IFT46	-0.16 (0.02)	2.43e-16	-0.15 (0.03)	1.51e-07	-0.16 (0.01)	4.33e-25	2.68e-22
11q23.3	rs12803321	rs7931564	0.23	IFT46	-0.16 (0.02)	2.11e-16	-0.14 (0.03)	4.84e-07	-0.15 (0.01)	1.54e-24	2.68e-22
11q23.3	rs12803321	rs60753148	0.22	IFT46	-0.16 (0.02)	8.24e-16	-0.15 (0.03)	1.51e-07	-0.15 (0.01)	2.21e-24	2.68e-22
11q23.3	rs12803321	rs11216925	0.23	IFT46	-0.16 (0.02)	2.11e-16	-0.14 (0.03)	1.04e-06	-0.15 (0.01)	4.22e-24	2.68e-22
11q23.3	rs12803321	rs11216922	0.23	IFT46	-0.16 (0.02)	1.24e-16	-0.13 (0.03)	1.91e-06	-0.15 (0.01)	4.7e-24	2.68e-22
11q23.3	rs12803321	rs3132828	0.04	RPL5P30	0.06 (0.03)	0.0237	0.12 (0.03)	1.56e-05	0.09 (0.02)	3.32e-06	0.00209
11q23.3	rs12803321	rs4938513	0.21	RPL5P30	0.06 (0.02)	0.0113	0.09 (0.03)	0.0015	0.08 (0.02)	0.000103	0.0325
11q23.3	rs12803321	rs633308	0.21	RPL5P30	0.06 (0.02)	0.00962	0.08 (0.03)	0.0031	0.07 (0.02)	0.000158	0.0331
11q23.3	rs12803321	rs477106	0.23	RPL5P30	-0.08 (0.03)	0.00972	-0.09 (0.04)	0.00812	-0.09 (0.02)	0.000371	0.0348
11q23.3	rs12803321	rs629470	0.17	RPL5P30	0.07 (0.03)	0.0412	0.13 (0.04)	0.00149	0.09 (0.03)	0.000465	0.0348
11q23.3	rs12803321	rs72999491	0.24	VPS11	0.06 (0.02)	0.000399	0.05 (0.02)	0.0293	0.06 (0.01)	5.73e-05	0.0236
11q23.3	rs12803321	rs72999499	0.24	VPS11	0.06 (0.02)	0.00056	0.05 (0.02)	0.0276	0.06 (0.01)	7.51e-05	0.0236
11q23.3	rs12803321	rs72999483	0.22	VPS11	0.07 (0.02)	0.000795	0.05 (0.03)	0.0616	0.06 (0.02)	0.00023	0.0481
15q24.2	rs77633900	rs1875884	0.06	SCAPER	-0.06 (0.01)	1.04e-09	-0.08 (0.02)	0.000417	-0.06 (0.01)	8.91e-13	2e-10
15q24.2	rs77633900	rs12899871	0.06	SCAPER	-0.06 (0.01)	7.95e-09	-0.08 (0.02)	0.000542	-0.06 (0.01)	1.35e-11	4.64e-10
15q24.2	rs77633900	rs8039545	0.06	SCAPER	-0.06 (0.01)	8.1e-09	-0.07 (0.02)	0.00072	-0.06 (0.01)	1.73e-11	4.64e-10
15q24.2	rs77633900	rs12907805	0.06	SCAPER	-0.06 (0.01)	8.1e-09	-0.07 (0.02)	0.00073	-0.06 (0.01)	1.75e-11	4.64e-10
15q24.2	rs77633900	rs12592386	0.06	SCAPER	-0.06 (0.01)	8.1e-09	-0.07 (0.02)	0.00073	-0.06 (0.01)	1.75e-11	4.64e-10
16p13.3	rs2562152	rs798675	0.22	IL9RP3	-0.05 (0.03)	0.134	-0.13 (0.03)	2.46e-05	-0.09 (0.02)	4.91e-05	0.00174
16p13.3	rs2562152	rs798674	0.22	IL9RP3	-0.05 (0.03)	0.123	-0.13 (0.03)	3.09e-05	-0.09 (0.02)	4.97e-05	0.00174
16p13.3	rs2562152	rs111507649	0.23	IL9RP3	0.05 (0.03)	0.138	0.13 (0.03)	2.85e-05	0.09 (0.02)	6.08e-05	0.00174
16p13.3	rs2562152	rs216583	0.22	IL9RP3	-0.04 (0.03)	0.155	-0.12 (0.03)	3.71e-05	-0.09 (0.02)	7.92e-05	0.00174
16p13.3	rs2562152	rs1088640	0.21	IL9RP3	-0.03 (0.03)	0.346	-0.13 (0.03)	1.16e-05	-0.09 (0.02)	0.000128	0.00225
16p13.3	rs2562152	rs34532333	0.74	NPRL3	-0.18 (0.04)	2.42e-06	-0.1 (0.04)	0.017	-0.15 (0.03)	4.12e-07	3.63e-05
16p13.3	rs2562152	rs2541632	0.76	NPRL3	-0.16 (0.04)	1.35e-05	-0.11 (0.04)	0.00877	-0.14 (0.03)	8.62e-07	3.79e-05
16p13.3	rs2562152	rs2858045	0.72	NPRL3	-0.18 (0.04)	2.21e-06	-0.09 (0.04)	0.0487	-0.14 (0.03)	1.46e-06	4.3e-05
16p13.3	rs2562152	rs2541633	0.73	NPRL3	-0.17 (0.04)	1.07e-05	-0.1 (0.04)	0.0277	-0.14 (0.03)	2.63e-06	5.79e-05
16p13.3	rs2562152	rs2562163	0.54	NPRL3	-0.14 (0.03)	5.83e-06	-0.07 (0.04)	0.0605	-0.11 (0.02)	4.02e-06	7.08e-05
16p13.3	rs2562152	rs2541594	0.33	RHBDF1	0.11 (0.02)	6.9e-06	-0.01 (0.05)	0.804	0.08 (0.02)	0.000119	0.00685
16p13.3	rs2562152	rs2858042	0.33	RHBDF1	0.1 (0.02)	1.23e-05	-0.01 (0.05)	0.804	0.08 (0.02)	0.000194	0.00685
16p13.3	rs2562152	rs743724	0.33	RHBDF1	0.1 (0.02)	2.65e-05	-0.01 (0.05)	0.857	0.08 (0.02)	0.000333	0.00685
16p13.3	rs2562152	rs2562147	0.26	RHBDF1	0.1 (0.02)	1.82e-05	-0.01 (0.05)	0.749	0.08 (0.02)	0.000343	0.00685
16p13.3	rs2562152	rs2157115	0.34	RHBDF1	0.1 (0.02)	2.44e-05	-0.02 (0.05)	0.744	0.08 (0.02)	0.000389	0.00685
16p13.3	rs2562152	rs111507649	0.23	SNRNP25	0.12 (0.02)	3.75e-13	0.06 (0.02)	0.00301	0.1 (0.01)	6.09e-15	2.2e-13
16p13.3	rs2562152	rs798674	0.22	SNRNP25	-0.12 (0.02)	2.88e-13	-0.06 (0.02)	0.00396	-0.1 (0.01)	7.27e-15	2.2e-13
16p13.3	rs2562152	rs798675	0.22	SNRNP25	-0.12 (0.02)	3.97e-13	-0.06 (0.02)	0.00322	-0.1 (0.01)	7.49e-15	2.2e-13
16p13.3	rs2562152	rs216583	0.22	SNRNP25	-0.11 (0.02)	2.17e-11	-0.06 (0.02)	0.00322	-0.09 (0.01)	5.84e-13	1.28e-11
16p13.3	rs2562152	rs1088640	0.21	SNRNP25	-0.12 (0.02)	2.06e-12	-0.05 (0.02)	0.0221	-0.09 (0.01)	9.53e-13	1.68e-11
16p13.3	rs2562152	rs798674	0.22	WASIR2	-0.4 (0.05)	5.25e-13	-0.42 (0.06)	6.94e-10	-0.41 (0.04)	1.05e-23	9.23e-22
16p13.3	rs2562152	rs1088640	0.21	WASIR2	-0.41 (0.05)	1.92e-13	-0.4 (0.07)	1.14e-08	-0.41 (0.04)	1.19e-22	3.92e-21
16p13.3	rs2562152	rs798675	0.22	WASIR2	-0.41 (0.05)	3.28e-13	-0.41 (0.07)	7.58e-09	-0.41 (0.04)	1.34e-22	3.92e-21
16p13.3	rs2562152	rs111507649	0.23	WASIR2	0.4 (0.05)	4.29e-13	0.41 (0.07)	1.01e-08	0.41 (0.04)	2.77e-22	6.09e-21
16p13.3	rs2562152	rs216583	0.22	WASIR2	-0.38 (0.05)	9.19e-12	-0.41 (0.06)	1.86e-09	-0.39 (0.04)	1.56e-21	2.75e-20
16p13.3	rs3751667	rs4984980	0.22	LA16c-366D3.1	0.06 (0.03)	0.0721	0.21 (0.05)	5.96e-05	0.1 (0.03)	0.000373	0.0123
16p13.3	rs3751667	rs7202239	0.23	LA16c-366D3.1	0.06 (0.03)	0.0756	0.23 (0.05)	3.21e-05	0.1 (0.03)	0.000392	0.0123
16p13.3	rs3751667	rs4984716	0.26	LA16c-366D3.1	0.06 (0.03)	0.0634	0.22 (0.05)	6.87e-05	0.1 (0.03)	0.00047	0.0123
16p13.3	rs3751667	rs2277893	0.26	LA16c-366D3.1	0.06 (0.03)	0.064	0.22 (0.05)	6.87e-05	0.1 (0.03)	0.000474	0.0123
16p13.3	rs3751667	rs4984717	0.26	LA16c-366D3.1	0.06 (0.03)	0.0634	0.22 (0.05)	7.08e-05	0.1 (0.03)	0.000494	0.0123
16p13.3	rs3751667	rs4984619	0.44	LMF1	0.11 (0.02)	3.36e-11	0.19 (0.03)	1.65e-10	0.13 (0.01)	8.13e-21	5.36e-19
16p13.3	rs3751667	rs4984620	0.44	LMF1	0.11 (0.02)	3.36e-11	0.19 (0.03)	1.65e-10	0.13 (0.01)	8.13e-21	5.36e-19
16p13.3	rs3751667	rs4984618	0.44	LMF1	0.11 (0.02)	3.32e-11	0.19 (0.03)	1.65e-10	0.13 (0.01)	8.24e-21	5.36e-19
16p13.3	rs3751667	rs4984621	0.44	LMF1	0.11 (0.02)	3.34e-11	0.19 (0.03)	1.65e-10	0.13 (0.01)	8.29e-21	5.36e-19
16p13.3	rs3751667	rs4984617	0.44	LMF1	0.11 (0.02)	3.56e-11	0.19 (0.03)	1.65e-10	0.13 (0.01)	9.05e-21	5.36e-19
16p13.3	rs3751667	rs34597582	0.37	RP11-161M6.2	-0.24 (0.03)	8.11e-18	-0.24 (0.05)	7.08e-06	-0.24 (0.02)	3.75e-25	6.31e-23
16p13.3	rs3751667	rs12927041	0.37	RP11-161M6.2	-0.24 (0.03)	8.88e-18	-0.24 (0.05)	7.08e-06	-0.24 (0.02)	4.26e-25	6.31e-23
16p13.3	rs3751667	rs3809672	0.36	RP11-161M6.2	-0.24 (0.03)	2.35e-17	-0.24 (0.05)	7.08e-06	-0.24 (0.02)	1.66e-24	8.96e-23
16p13.3	rs3751667	rs34309119	0.36	RP11-161M6.2	-0.24 (0.03)	3.03e-17	-0.24 (0.05)	7.08e-06	-0.24 (0.02)	2.38e-24	8.96e-23
16p13.3	rs3751667	rs34455929	0.36	RP11-161M6.2	-0.24 (0.03)	3.03e-17	-0.24 (0.05)	7.08e-06	-0.24 (0.02)	2.38e-24	8.96e-23
16q12.1	rs10852606	rs8052492	0.99	HEATR3	-0.12 (0.02)	9.54e-13	-0.25 (0.02)	2.57e-19	-0.17 (0.01)	2.19e-34	3.89e-32
16q12.1	rs10852606	rs2287197	0.99	HEATR3	0.12 (0.02)	5.49e-12	0.24 (0.02)	9.68e-20	0.16 (0.01)	2.57e-34	3.89e-32
16q12.1	rs10852606	rs8046856	0.98	HEATR3	0.12 (0.02)	5.52e-12	0.25 (0.02)	2.57e-19	0.16 (0.01)	2.97e-33	1.42e-31
16q12.1	rs10852606	rs1547478	0.99	HEATR3	0.12 (0.02)	5.35e-12	0.25 (0.02)	2.57e-19	0.16 (0.01)	3.21e-33	1.42e-31
16q12.1	rs10852606	rs7186889	0.99	HEATR3	0.12 (0.02)	5.49e-12	0.25 (0.02)	2.57e-19	0.16 (0.01)	3.29e-33	1.42e-31
16q12.1	rs10852606	rs28881322	0.25	RP11-429P3.5	0.13 (0.05)	0.00486	0.1 (0.04)	0.0246	0.11 (0.03)	0.000588	0.0229
16q12.1	rs10852606	rs57817069	0.33	RP11-429P3.5	0.1 (0.04)	0.0181	0.09 (0.04)	0.0214	0.1 (0.03)	0.00158	0.0229
16q12.1	rs10852606	rs12103215	0.32	RP11-429P3.5	0.11 (0.04)	0.012	0.08 (0.04)	0.0311	0.09 (0.03)	0.00166	0.0229
16q12.1	rs10852606	rs28704005	0.32	RP11-429P3.5	0.11 (0.04)	0.0123	0.08 (0.04)	0.0311	0.09 (0.03)	0.00168	0.0229
16q12.1	rs10852606	rs12103257	0.32	RP11-429P3.5	0.11 (0.04)	0.0123	0.08 (0.04)	0.0311	0.09 (0.03)	0.00168	0.0229
17p13.1	rs78378222	rs138420351	0.28	AC027763.2	0.34 (0.14)	0.0138	0.23 (0.1)	0.0219	0.27 (0.08)	0.00157	0.036
17p13.1	rs78378222	rs73977668	0.18	RP11-542C16.1	-0.005 (0.01)	0.643	0.01 (0.003)	0.000878	0.01 (0.003)	0.0029	0.0484
17p13.1	rs78378222	rs111324067	0.17	RP11-542C16.1	-0.004 (0.01)	0.622	0.01 (0.003)	0.000955	0.01 (0.003)	0.00421	0.0484
17p13.1	rs78378222	rs146078823	0.27	RP11-849F2.9	0.97 (0.64)	0.128	0.57 (0.14)	0.000119	0.59 (0.14)	5.48e-05	0.00126
20q13.33	rs2297440	rs6062497	0.49	ARFRP1	0.05 (0.01)	2.29e-05	0.04 (0.02)	0.0381	0.05 (0.01)	4.21e-06	0.000571
20q13.33	rs2297440	rs2296763	0.3	ARFRP1	0.05 (0.01)	0.000128	0.06 (0.02)	0.00649	0.05 (0.01)	4.36e-06	0.000571
20q13.33	rs2297440	rs8957	0.34	ARFRP1	0.05 (0.01)	0.000161	0.06 (0.02)	0.00568	0.05 (0.01)	4.9e-06	0.000571
20q13.33	rs2297440	rs6011040	0.49	ARFRP1	0.05 (0.01)	2.32e-05	0.04 (0.02)	0.0646	0.05 (0.01)	7.35e-06	0.000571
20q13.33	rs2297440	rs4809329	0.47	ARFRP1	0.05 (0.01)	5.99e-05	0.04 (0.02)	0.0376	0.05 (0.01)	1.09e-05	0.000571
20q13.33	rs2297440	rs117940932	0.06	C20ORF135	-0.003 (0.001)	0.00626	-0.003 (0.001)	0.00276	-0.003 (0.001)	7.51e-05	0.03
20q13.33	rs2297440	rs4809318	0.29	GMEB2	0.05 (0.02)	0.00957	0.07 (0.02)	0.000577	0.06 (0.01)	3.17e-05	0.00106
20q13.33	rs2297440	rs67114507	0.29	GMEB2	0.05 (0.02)	0.00978	0.07 (0.02)	0.000577	0.06 (0.01)	3.25e-05	0.00106
20q13.33	rs2297440	rs11467632	0.28	GMEB2	0.05 (0.02)	0.00402	0.07 (0.02)	0.00162	0.06 (0.01)	3.59e-05	0.00106
20q13.33	rs2297440	rs13041830	0.28	GMEB2	0.05 (0.02)	0.00717	0.06 (0.02)	0.00116	0.06 (0.01)	4.45e-05	0.00106
20q13.33	rs2297440	rs6090475	0.28	GMEB2	0.05 (0.02)	0.00803	0.07 (0.02)	0.0011	0.06 (0.01)	5.06e-05	0.00106
20q13.33	rs2297440	rs144394420	0.02	RP13-30A9.1	0.08 (0.03)	0.0108	0.04 (0.01)	0.00429	0.05 (0.01)	0.000397	0.0497
20q13.33	rs2297440	rs3761121	0.01	RP13-30A9.1	0.08 (0.03)	0.0127	0.04 (0.01)	0.00429	0.05 (0.01)	0.000436	0.0497
20q13.33	rs2297440	rs6122147	0.01	RP13-30A9.1	0.07 (0.03)	0.0196	0.04 (0.01)	0.00429	0.04 (0.01)	0.000565	0.0497
20q13.33	rs2297440	rs41309931	0.01	RP13-30A9.1	0.07 (0.03)	0.0217	0.04 (0.01)	0.00429	0.04 (0.01)	0.000603	0.0497
20q13.33	rs2297440	rs117940932	0.06	RP4-583P15.10	-0.003 (0.001)	0.00626	-0.003 (0.001)	0.00276	-0.003 (0.001)	7.51e-05	0.03
20q13.33	rs2297440	rs1058319	0.26	SRMS	0.12 (0.06)	0.0406	0.25 (0.06)	8.32e-05	0.18 (0.04)	4.32e-05	0.0173
20q13.33	rs2297440	rs909334	0.62	STMN3	0.1 (0.02)	4.8e-07	0.04 (0.02)	0.108	0.07 (0.01)	1.64e-06	0.000435
20q13.33	rs2297440	rs909333	0.6	STMN3	0.1 (0.02)	5.16e-07	0.03 (0.02)	0.124	0.07 (0.01)	2.17e-06	0.000435
20q13.33	rs2297440	rs3787090	0.99	STMN3	-0.08 (0.02)	0.000123	-0.05 (0.02)	0.049	-0.06 (0.01)	4.26e-05	0.00223
20q13.33	rs2297440	rs6062302	0.99	STMN3	-0.07 (0.02)	0.000331	-0.05 (0.02)	0.0357	-0.06 (0.01)	6.94e-05	0.00223
20q13.33	rs2297440	rs6089953	0.93	STMN3	-0.07 (0.02)	0.000178	-0.04 (0.02)	0.0643	-0.06 (0.01)	8.85e-05	0.00223
20q13.33	rs2297440	rs117940932	0.06	TNFRSF6B	-0.003 (0.001)	0.00626	-0.003 (0.001)	0.00276	-0.003 (0.001)	7.51e-05	0.03
22q13.1	rs2235573	rs5995535	0.26	APOBEC3D	-0.14 (0.04)	0.000365	-0.1 (0.03)	0.00313	-0.12 (0.02)	7.49e-06	0.00119
22q13.1	rs2235573	rs113714368	0.27	APOBEC3D	-0.14 (0.04)	0.000306	-0.09 (0.03)	0.00825	-0.11 (0.03)	1.88e-05	0.00145
22q13.1	rs2235573	rs4339048	0.38	APOBEC3D	-0.13 (0.04)	0.000997	-0.1 (0.04)	0.00725	-0.11 (0.03)	4.57e-05	0.00145
22q13.1	rs2235573	rs6001006	0.3	APOBEC3D	-0.12 (0.04)	0.00579	-0.11 (0.04)	0.00246	-0.11 (0.03)	6.97e-05	0.00145
22q13.1	rs2235573	rs2012859	0.3	APOBEC3D	0.13 (0.04)	0.00105	0.09 (0.04)	0.0113	0.11 (0.03)	7.31e-05	0.00145
22q13.1	rs2235573	rs5756866	0.39	C22orf23	-0.05 (0.02)	0.0121	-0.12 (0.02)	8.85e-08	-0.08 (0.01)	2.29e-08	2.32e-06
22q13.1	rs2235573	rs6000943	0.39	C22orf23	-0.05 (0.02)	0.0105	-0.12 (0.02)	1.31e-07	-0.08 (0.01)	2.73e-08	2.32e-06
22q13.1	rs2235573	rs5756853	0.4	C22orf23	-0.05 (0.02)	0.0137	-0.12 (0.02)	1.72e-07	-0.08 (0.01)	5.53e-08	2.32e-06
22q13.1	rs2235573	rs7511239	0.39	C22orf23	-0.05 (0.02)	0.0127	-0.11 (0.02)	2.83e-07	-0.08 (0.01)	7.44e-08	2.32e-06
22q13.1	rs2235573	rs139860	0.4	C22orf23	0.05 (0.02)	0.0194	0.11 (0.02)	2.15e-07	0.08 (0.01)	1.01e-07	2.32e-06
22q13.1	rs2235573	rs139902	0.4	CARD10	0.07 (0.03)	0.0353	0.21 (0.05)	3.44e-05	0.12 (0.03)	6.02e-05	0.0133
22q13.1	rs2235573	rs139901	0.5	CARD10	0.05 (0.03)	0.142	0.2 (0.05)	6.24e-05	0.1 (0.03)	0.000702	0.0174
22q13.1	rs2235573	rs5750502	0.22	CARD10	0.08 (0.03)	0.0305	0.16 (0.05)	0.00225	0.1 (0.03)	0.000748	0.0174
22q13.1	rs2235573	rs139856	0.22	CARD10	-0.07 (0.04)	0.0445	-0.17 (0.05)	0.00201	-0.1 (0.03)	0.00107	0.0174
22q13.1	rs2235573	rs36058288	0.22	CARD10	-0.07 (0.04)	0.0456	-0.16 (0.05)	0.00204	-0.1 (0.03)	0.00111	0.0174
22q13.1	rs2235573	rs5750541	0.25	CTA-228A9.3	0.09 (0.03)	0.00107	0.08 (0.03)	0.0175	0.09 (0.02)	9.42e-05	0.00607
22q13.1	rs2235573	rs5756916	0.21	CTA-228A9.3	0.09 (0.03)	0.00188	0.09 (0.03)	0.0161	0.09 (0.02)	0.000144	0.00607
22q13.1	rs2235573	rs1004764	0.6	CTA-228A9.3	-0.06 (0.03)	0.0389	-0.12 (0.03)	0.000675	-0.08 (0.02)	0.000258	0.00607
22q13.1	rs2235573	rs140101268	0.21	CTA-228A9.3	0.09 (0.03)	0.00239	0.08 (0.03)	0.0236	0.08 (0.02)	0.00026	0.00607
22q13.1	rs2235573	rs532463976	0.21	CTA-228A9.3	0.08 (0.03)	0.00318	0.08 (0.03)	0.0247	0.08 (0.02)	0.00035	0.00607
22q13.1	rs2235573	rs2017022	0.22	KCTD17	0.04 (0.02)	0.0166	0.08 (0.03)	0.00656	0.05 (0.01)	0.000902	0.0453
22q13.1	rs2235573	rs13911	0.21	KCTD17	0.04 (0.02)	0.0111	0.05 (0.02)	0.0447	0.04 (0.01)	0.00201	0.0453
22q13.1	rs2235573	rs5750501	0.21	KCTD17	0.04 (0.02)	0.0142	0.05 (0.02)	0.0447	0.04 (0.01)	0.00256	0.0453
22q13.1	rs2235573	rs139838	0.26	KCTD17	-0.04 (0.02)	0.00535	-0.03 (0.02)	0.164	-0.04 (0.01)	0.00303	0.0453
22q13.1	rs2235573	rs1009045	0.26	KCTD17	0.04 (0.02)	0.00535	0.03 (0.02)	0.164	0.04 (0.01)	0.00303	0.0453
22q13.1	rs2235573	rs713891	0.28	MICALL1	-0.09 (0.02)	2.12e-05	-0.14 (0.03)	1.29e-06	-0.11 (0.02)	2.43e-10	9.23e-09
22q13.1	rs2235573	rs2899295	0.28	MICALL1	-0.09 (0.02)	2.37e-05	-0.14 (0.03)	1.29e-06	-0.11 (0.02)	2.85e-10	9.23e-09
22q13.1	rs2235573	rs5995516	0.28	MICALL1	-0.09 (0.02)	2.97e-05	-0.14 (0.03)	1.87e-06	-0.11 (0.02)	5.96e-10	9.23e-09
22q13.1	rs2235573	rs5995518	0.28	MICALL1	-0.09 (0.02)	2.37e-05	-0.14 (0.03)	3.04e-06	-0.1 (0.02)	5.98e-10	9.23e-09
22q13.1	rs2235573	rs4821724	0.28	MICALL1	-0.09 (0.02)	2.5e-05	-0.14 (0.03)	3.04e-06	-0.11 (0.02)	6.18e-10	9.23e-09
22q13.1	rs2235573	rs5756894	0.59	PICK1	-0.08 (0.02)	2.51e-06	-0.1 (0.03)	0.000235	-0.09 (0.01)	2.92e-09	5.36e-07
22q13.1	rs2235573	rs6000991	0.57	PICK1	-0.08 (0.02)	3.9e-06	-0.1 (0.03)	0.000424	-0.09 (0.01)	8.61e-09	5.36e-07
22q13.1	rs2235573	rs2076369	0.57	PICK1	-0.08 (0.02)	5.4e-06	-0.1 (0.03)	0.000424	-0.09 (0.01)	1.22e-08	5.36e-07
22q13.1	rs2235573	rs2076370	0.57	PICK1	-0.08 (0.02)	5.4e-06	-0.1 (0.03)	0.000424	-0.09 (0.01)	1.22e-08	5.36e-07
22q13.1	rs2235573	rs4821735	0.57	PICK1	-0.08 (0.02)	7.75e-06	-0.1 (0.03)	0.000424	-0.09 (0.01)	1.85e-08	5.36e-07
22q13.1	rs2235573	rs4821739	0.88	RP1-63G5.5	0.05 (0.03)	0.137	0.18 (0.05)	0.000112	0.09 (0.03)	0.000765	0.0362
22q13.1	rs2235573	rs6001002	0.89	RP1-63G5.5	0.05 (0.03)	0.13	0.17 (0.05)	0.000218	0.09 (0.03)	0.00102	0.0362
22q13.1	rs2235573	rs5995536	0.89	RP1-63G5.5	0.05 (0.03)	0.139	0.17 (0.05)	0.000206	0.09 (0.03)	0.00108	0.0362
22q13.1	rs2235573	rs4821737	0.88	RP1-63G5.5	0.05 (0.03)	0.139	0.18 (0.05)	0.000203	0.09 (0.03)	0.0011	0.0362
22q13.1	rs2235573	rs5756913	0.88	RP1-63G5.5	0.05 (0.03)	0.14	0.17 (0.05)	0.00023	0.09 (0.03)	0.0012	0.0362
22q13.1	rs2235573	rs4289289	0.95	RP5-1039K5.16	-0.18 (0.04)	1.19e-05	-0.04 (0.04)	0.359	-0.12 (0.03)	0.000179	0.0182
22q13.1	rs2235573	rs2235573	1	RP5-1039K5.16	-0.18 (0.04)	7.93e-06	-0.04 (0.04)	0.412	-0.12 (0.03)	0.00018	0.0182
22q13.1	rs2235573	rs5756908	0.96	RP5-1039K5.16	-0.18 (0.04)	1.62e-05	-0.04 (0.04)	0.361	-0.11 (0.03)	0.000247	0.0182
22q13.1	rs2235573	rs132930	0.63	RP5-1039K5.16	0.17 (0.04)	8.17e-05	0.04 (0.04)	0.325	0.11 (0.03)	0.000605	0.0235
22q13.1	rs2235573	rs9610902	0.59	RP5-1039K5.16	0.17 (0.04)	5.98e-05	0.04 (0.04)	0.417	0.11 (0.03)	0.000669	0.0235
22q13.1	rs2235573	rs6000991	0.57	SLC16A8	-0.15 (0.03)	1.39e-06	-0.15 (0.04)	3.6e-05	-0.15 (0.02)	1.76e-10	1.17e-08
22q13.1	rs2235573	rs2076369	0.57	SLC16A8	-0.15 (0.03)	1.91e-06	-0.15 (0.04)	3.6e-05	-0.15 (0.02)	2.48e-10	1.17e-08
22q13.1	rs2235573	rs2076370	0.57	SLC16A8	-0.15 (0.03)	1.91e-06	-0.15 (0.04)	3.6e-05	-0.15 (0.02)	2.48e-10	1.17e-08
22q13.1	rs2235573	rs738443	0.57	SLC16A8	-0.15 (0.03)	2.03e-06	-0.15 (0.04)	3.6e-05	-0.15 (0.02)	2.65e-10	1.17e-08
22q13.1	rs2235573	rs4821735	0.57	SLC16A8	-0.15 (0.03)	2.04e-06	-0.15 (0.04)	3.6e-05	-0.15 (0.02)	2.66e-10	1.17e-08
22q13.1	rs2235573	rs9610884	0.24	TRIOBP	-0.08 (0.03)	0.00856	-0.11 (0.03)	9.61e-05	-0.09 (0.02)	4.69e-06	0.000775
22q13.1	rs2235573	rs3026641	0.31	TRIOBP	-0.07 (0.03)	0.00561	-0.08 (0.02)	0.000742	-0.08 (0.02)	2.14e-05	0.000775
22q13.1	rs2235573	rs139876	0.31	TRIOBP	0.07 (0.03)	0.00561	0.08 (0.02)	0.000742	0.08 (0.02)	2.14e-05	0.000775
22q13.1	rs2235573	rs139891	0.4	TRIOBP	0.06 (0.02)	0.0191	0.08 (0.02)	0.000278	0.07 (0.02)	3.11e-05	0.000775
22q13.1	rs2235573	rs4821727	0.39	TRIOBP	0.06 (0.02)	0.0194	0.08 (0.02)	0.000278	0.07 (0.02)	3.15e-05	0.000775
