# Supplementary material for: Meta-Analyses of Splicing and Expression Quantitative Trait Loci Identified Susceptibility Genes of Glioma
Source: Front Genet. 2021 Apr 15;12:609657. doi: 10.3389/fgene.2021.609657 (PMC8081720; doi:10.3389/fgene.2021.609657)
Supplement: Supplementary Figure 1 — Overall study schema. Workflow showing the analyses and results of individual datasets, meta-analysis and colocalization. [file Data_Sheet_1.zip › 609657 Supplementary Material/Table 9.XLSX]

## Sheet: results
Supplementary Table 9: Enrichment analyses results of epigenomic marks and RBP binding proteins using GREGOR.
	Histone Mark	InBed Index SNP	ExpectNum of InBed SNP	P value	FDR Q value	Total Number of SNPs input
SMR associated eQTL SNPs	H3K4me1	15	14.8429	1.17182	1	15		Gregor output definitions
	H3K4me3	15	14.7851	1.07519	1	15		InBed_Index_SNP	Number of index SNPs or their LD proxies that overlaps regulatory regions in each dataset
	H3K27ac	15	14.8505	1.18852	1	15		Pvalue	P-value calculated assuming a sum of binomial distributions to represent the number of index SNPs (or LD proxies) that overlap a dataset compared to the expectation observed in the matched control sets
	DNase	14	8.62642	0.00156129	0.010929	15
	H3K27me3	15	14.9135	1.40529	1	15
	H3K36me3	15	14.5798	0.912251	1	15
	H3K9me3	15	14.4303	0.854724	1	15
SMR associated sQTL SNPs	H3K4me1	23	22.5206	0.884988	0.983903	23
	H3K4me3	22	22.3868	0.911628	0.983903	23
	H3K27ac	23	22.6187	0.931366	0.983903	23
	DNase	19	13.8605	0.00724233	0.0506963	23
	H3K27me3	22	22.6974	0.983903	0.983903	23
	H3K36me3	23	22.2205	0.802949	0.983903	23
	H3K9me3	21	21.7852	0.903338	0.983903	23
eQTL meta-analysis SNPs (Q<0.05)	H3K4me1	2492	2474.61	5.09088e-05	7.12723e-05	2690
	H3K4me3	2488	2467.09	1.62969e-05	3.80261e-05	2690
	H3K27ac	2495	2479.3	4.81839e-05	7.12723e-05	2690
	DNase	2074	1618.29	4.97417e-113	3.48192e-112	2690
	H3K27me3	2489	2487.81	0.439005	0.439005	2690
	H3K36me3	2495	2447.65	7.15977e-18	2.50592e-17	2690
	H3K9me3	2452	2426.94	0.00061095	0.000712775	2690
sQTL meta-analysis SNPs (Q<0.05)	H3K4me1	1677	1670.47	0.0402623	0.0704591	1809
	H3K4me3	1674	1666.15	0.0287725	0.0671358	1809
	H3K27ac	1678	1673.06	0.083622	0.117071	1809
	DNase	1395	1175.82	7.66457e-44	5.3652e-43	1809
	H3K27me3	1674	1677.09	0.901608	0.901608	1809
	H3K36me3	1680	1657.43	3.52564e-08	1.23397e-07	1809
	H3K9me3	1651	1643.63	0.121638	0.141911	1809
	RBP Binding Proteins in MotifMap & ClipDb	InBed Index SNP	ExpectNum of InBed SNP	P value	Q value	Total Number of SNPs input
SMR associated sQTL SNPs	All RBP Binding Proteins	23	20.29	0.67	0.67	23
sQTL meta--analysis SNPs	All RBP Binding Proteins	1633	1557.74	3e-19	6e-19	1809
